# Supplementary material for: Innate and Adaptive Immune Assessment at Admission to Predict Clinical Outcome in COVID-19 Patients
Source: Biomedicines. 2021 Jul 29;9(8):917. doi: 10.3390/biomedicines9080917 (PMC8389676; doi:10.3390/biomedicines9080917)
Supplement: Supplementary file 1 [file biomedicines-09-00917-s001.zip]

Archive with 1 entries (1 files):
- biomedicines-1292086-supplementary.pdf
